# Supplementary material for: Evaluation of Magnetization Transfer Contrast Sequences: Application to Monitor Age-Related Differences in Muscle Macromolecular Fraction
Source: Tomography. 2025 Sep 5;11(9):103. doi: 10.3390/tomography11090103 (PMC12473340; doi:10.3390/tomography11090103)
Supplement: Supplementary file 1 [file tomography-11-00103-s001.zip]

Archive with 1 entries (1 files):
- tomography-3788210-supplementary.pdf
